# Supplementary material for: Critical appraisal of minimally invasive keyhole surgery for intracranial meningioma in a large case series
Source: PLoS One. 2022 Jul 28;17(7):e0264053. doi: 10.1371/journal.pone.0264053 (PMC9333232; doi:10.1371/journal.pone.0264053)
Supplement: S1 Dataset — (XLSX) [file pone.0264053.s007.xlsx]

## Sheet: Data
CaseID	AgeAtSurgery	Gender (1=F,0=M)	PriorSurgery (1=yes,0=no)	PriorRadiation (1=yes,0=no)	Approach	Location	ExtentOfResection	MajorComplication (1=yes,0=no)	Disposition	WHOGrade	30dReadmission (1=yes,0=no)	RecurrenceProgression (1=yes,0=no)
M001	64	1	0	0	Suboccipital	CPA	GTR	0	Home	1	0	0
M002	63	1	0	0	Endonasal	Tub Sella	GTR	0	Rehab	1	0	0
M003	42	1	1	0	Supraorbital	Olfactory Groove	GTR	0	Home	1	0	0
M004	86	0	0	0	Mini-Pterional	Sphenoid Wing	GTR	0	Home	1	0	0
M005	75	1	0	0	Endonasal	Spheno-cavernous	STR	0	Home	1	0	0
M006	46	1	0	0	Endonasal	Petroclival	NTR	1	Home	1	0	0
M007	46	1	0	0	Endonasal	Tub Sella	GTR	0	Home	1	0	0
M008	43	1	0	0	Endonasal	Tub Sella	GTR	1	Home	1	1	0
M009	72	1	0	0	Endonasal	CS-MC	STR	0	Home	1	0	0
M010	52	1	0	0	Endonasal	Tub Sella	GTR	0	Home	1	0	0
M011	72	1	1	0	Endonasal	Tub Sella	STR	0	Home	1	0	0
M012	51	0	0	0	Retromastoid	Tentorium	GTR	0	Home	1	0	0
M013	66	1	0	0	Retromastoid	CPA	NTR	0	Home	1	0	0
M014	51	0	1	1	Endonasal	CS-MC	STR	0	Home	1	0	0
M015	51	0	1	1	Supraorbital	CS-MC	STR	0	Home	1	0	0
M016	48	0	0	0	Supraorbital	CS-MC	STR	0	Home	1	0	0
M017	65	1	0	0	Endonasal	Tub Sella	GTR	0	Home	1	0	0
M018	62	1	0	0	Supraorbital	Tub Sella	GTR	0	Home	1	0	0
M019	72	1	0	0	Supraorbital	Olfactory Groove	GTR	0	Home	1	0	0
M020	81	1	0	0	Mini-Pterional	Frontal Fossa	GTR	0	Home	1	0	0
M021	77	0	0	0	Mini-Pterional	Sphenoid Wing	GTR	0	Home	1	0	0
M022	71	1	1	1	Endonasal	Petroclival	STR	0	Rehab	1	0	0
M023	39	1	0	0	Endonasal	Petroclival	STR	0	Home	1	0	0
M024	68	1	0	0	Supraorbital	Clinoidal	GTR	0	Home	1	0	0
M025	51	1	1	1	Endonasal	CS-MC	STR	1	Home	1	0	0
M026	52	1	0	0	Supraorbital	Clinoidal	NTR	0	Home	1	0	0
M027	76	1	0	0	Mini-Pterional	Sphenoid Wing	GTR	1	Home	1	1	0
M028	84	1	0	0	Mini-Pterional	Sphenoid Wing	NTR	0	Home	1	0	1
M029	84	1	1	0	Mini-Pterional	Spheno-orbital	STR	0	Home	1	0	0
M030	71	1	0	0	Supraorbital	Planum	NTR	1	Rehab	1	0	1
M031	60	1	1	1	Supraorbital	Planum	NTR	0	Home	2	0	1
M032	42	1	0	0	Retromastoid	Tentorium	GTR	0	Home	2	0	0
M033	75	0	0	0	Supraorbital	Clinoidal	GTR	0	Home	1	0	0
M034	73	1	0	0	Mini-Pterional	Sphenoid Wing	GTR	0	Home	1	0	1
M035	57	1	1	1	Retromastoid	Petroclival	STR	0	Rehab	1	0	0
M036	65	0	0	0	Retromastoid	CPA	GTR	0	Home	1	0	0
M037	67	1	0	0	Supraorbital	Clinoidal	NTR	0	Home	1	0	0
M038	53	1	0	0	Retromastoid	Tentorium	GTR	0	Home	1	0	0
M039	58	0	0	0	Supraorbital	Clinoidal	GTR	0	Home	1	0	0
M040	73	1	0	0	Retromastoid	Tentorium	GTR	0	Home	1	0	0
M041	62	1	0	0	Mini-Pterional	Sphenoid Wing	GTR	0	Home	1	0	0
M042	56	0	1	1	Retromastoid	CPA	GTR	0	Home	1	0	0
M043	40	1	0	0	Retromastoid	Petroclival	STR	0	Home	1	0	0
M044	51	1	1	1	Supraorbital	Tub Sella	STR	0	Home	1	0	0
M045	56	0	0	0	Mini-Pterional	Spheno-orbital	NTR	0	Home	2	0	1
M046	65	0	0	0	Supraorbital	Olfactory Groove	GTR	0	Home	1	0	0
M047	74	0	0	0	Supraorbital	Frontal Fossa	GTR	0	Home	1	0	0
M048	62	1	0	0	Retromastoid	Tentorium	GTR	0	Home	2	0	0
M049	57	1	0	0	Supraorbital	Tub Sella	GTR	0	Home	1	0	0
M050	52	0	1	0	Endonasal	Petroclival	STR	1	Home	1	0	0
M051	53	0	0	0	Retromastoid	Petroclival	STR	1	Home	1	0	0
M052	52	0	0	0	Retromastoid	Tentorium	GTR	0	Home	1	0	0
M053	43	1	1	0	Supraorbital	Tub Sella	NTR	0	Home	1	0	0
M054	56	1	0	0	Endonasal	Spheno-cavernous	STR	0	Home	1	0	0
M055	68	1	0	0	Supraorbital	Tub Sella	GTR	0	Home	1	0	0
M056	70	0	0	0	Supraorbital	Planum	GTR	0	Home	1	0	0
M057	71	1	0	0	Endonasal	Spheno-cavernous	STR	0	Home	1	0	0
M058	61	1	0	0	Endonasal	CS-MC	STR	0	Home	1	0	0
M059	27	1	0	0	Endonasal	Tub Sella	GTR	1	Home	1	0	0
M060	52	1	0	0	Endonasal	Tub Sella	GTR	0	Home	1	0	0
M061	67	1	0	0	Supraorbital	Clinoidal	STR	1	Home	1	0	0
M062	35	1	1	1	Endonasal	CS-MC	STR	0	Rehab	2	0	1
M063	76	1	0	0	Supraorbital	Frontal Fossa	GTR	0	Home	1	0	0
M064	63	1	0	0	Supraorbital	Frontal Fossa	GTR	0	Home	2	0	0
M065	70	1	1	1	Endonasal	Spheno-cavernous	STR	0	Home	1	0	0
M066	29	1	0	0	Supraorbital	Clinoidal	NTR	0	Home	1	0	0
M067	47	1	0	0	Endonasal	Planum	STR	0	Home	1	0	0
M068	68	0	0	0	Supraorbital	Clinoidal	GTR	0	Home	1	0	0
M069	52	1	0	0	Supraorbital	Clinoidal	STR	0	Home	2	0	0
M070	49	1	0	0	Mini-Pterional	Spheno-cavernous	STR	1	Home	2	0	1
M071	46	1	0	0	Endonasal	CS-MC	STR	0	Home	1	0	0
M072	62	1	0	0	Endonasal	Tub Sella	GTR	0	Home	2	0	0
M073	24	0	1	1	Supraorbital	Spheno-cavernous	STR	1	Home	2	0	0
M074	24	0	1	0	Endonasal	Spheno-cavernous	STR	0	Home	2	0	0
M075	25	0	1	1	Supraorbital	CS-MC	NTR	0	Home	2	0	0
M076	24	0	1	1	Supraorbital	Tub Sella	STR	0	Home	1	0	1
M077	65	1	0	0	Retromastoid	CPA	GTR	0	Home	1	0	0
M078	58	1	0	0	Endonasal	Tub Sella	GTR	0	Home	1	0	0
M079	44	1	1	0	Supraorbital	Clinoidal	STR	0	Home	1	0	0
M080	60	1	0	0	Transfalcine	Parafalcine	GTR	0	Home	1	0	0
M081	43	1	0	0	Endonasal	Spheno-cavernous	STR	0	Home	1	0	1
M082	28	0	0	0	Endonasal	Petroclival	STR	0	Home	1	0	0
M083	48	1	1	0	Endonasal	CS-MC	STR	0	Home	1	0	0
M084	45	1	1	1	Supraorbital	CS-MC	STR	0	Home	1	0	0
M085	80	1	0	0	Supraorbital	Planum	NTR	0	Home	1	0	0
M086	44	1	0	0	Endonasal	Spheno-cavernous	STR	0	Home	1	0	0
M087	58	1	0	0	Endonasal	Tub Sella	GTR	0	Home	1	0	0
M088	69	0	1	0	Endonasal	Spheno-cavernous	STR	0	Rehab	1	0	0
M089	69	0	0	0	Mini-Pterional	Sphenoid Wing	STR	0	Home	1	0	0
M090	55	0	1	1	Endonasal	CS-MC	STR	0	Home	1	0	1
M091	49	1	0	0	Endonasal	CS-MC	STR	0	Home	1	0	0
M092	81	0	0	0	Supraorbital	Planum	STR	0	Home	1	0	0
M093	28	1	0	0	Retromastoid	CPA	GTR	0	Home	1	0	0
M094	58	1	0	0	Endonasal	Tub Sella	NTR	0	Home	1	0	0
M095	40	1	0	0	Endonasal	Tub Sella	GTR	0	Home	1	0	1
M096	65	1	0	0	Supraorbital	Tub Sella	STR	0	Home	1	0	0
M097	75	1	1	0	Endonasal	Spheno-cavernous	STR	0	Home	1	0	0
M098	68	1	0	0	Retromastoid	Tentorium	GTR	0	Home	1	0	0
M099	61	0	0	0	Endonasal	Petroclival	STR	0	Home	1	0	0
M100	70	0	0	0	Supraorbital	Clinoidal	GTR	0	Rehab	1	0	0
M101	62	1	0	0	Retromastoid	CPA	STR	0	Home	3	0	1
M102	67	1	0	0	Supraorbital	Planum	NTR	0	Home	2	0	0
M103	55	1	0	0	Mini-Pterional	Sphenoid Wing	GTR	0	Home	2	0	0
M104	66	1	0	0	Endonasal	Tub Sella	STR	0	Home	1	0	0
M105	37	1	0	0	Mini-Pterional	Sphenoid Wing	STR	1	Home	2	0	0
M106	37	1	1	0	Mini-Pterional	Spheno-orbital	STR	0	Home	2	0	0
M107	69	0	0	0	Endonasal	CS-MC	STR	1	Home	1	0	0
M108	42	1	0	0	Endonasal	Sphenoid Wing	STR	0	Home	2	0	1
M109	48	1	1	0	Mini-Pterional	Sphenoid Wing	STR	0	Home	2	0	0
M110	46	0	1	1	Endonasal	Spheno-cavernous	STR	0	Home	2	0	0
M111	45	0	1	1	Supraorbital	Tub Sella	NTR	0	Home	2	0	0
M112	57	1	0	0	Retromastoid	CPA	STR	0	Home	1	0	0
M113	72	1	0	0	Retromastoid	CPA	GTR	0	Home	1	0	1
M114	70	0	0	0	Mini-Pterional	Spheno-orbital	GTR	0	Home	1	0	0
M115	56	1	0	0	Endonasal	CS-MC	STR	0	Home	2	0	0
M116	64	1	0	0	Supraorbital	Tub Sella	STR	0	Home	1	0	0
M117	60	1	0	0	Retromastoid	Tentorium	GTR	0	Home	1	0	0
M118	81	1	0	0	Endonasal	Spheno-cavernous	STR	0	Home	1	0	0
M119	62	1	0	0	Endonasal	Sphenoid Wing	NTR	0	Home	1	0	0
M120	76	1	0	0	Retromastoid	Tentorium	NTR	0	Home	1	0	0
M121	67	1	0	0	Endonasal	Spheno-cavernous	STR	0	Home	1	0	0
M122	39	0	0	0	Endonasal	Tub Sella	GTR	1	Home	1	0	0
M123	42	1	0	0	Endonasal	Spheno-cavernous	STR	0	Home	1	0	1
M124	72	1	0	0	Supraorbital	Olfactory Groove	STR	0	Home	1	0	0
M125	67	0	0	0	Supraorbital	Tub Sella	NTR	1	Home	1	0	0
M126	33	1	0	0	Retromastoid	CPA	STR	0	Home	1	0	0
M127	65	1	0	0	Retromastoid	Tentorium	GTR	0	Home	1	0	0
M128	57	1	0	0	Retromastoid	CPA	NTR	0	Home	1	0	0
M129	58	0	1	1	Endonasal	Spheno-cavernous	STR	0	Home	1	0	0
M130	47	1	0	0	Supraorbital	Olfactory Groove	NTR	0	Home	1	0	0
M131	69	0	0	0	Transfalcine	Parafalcine	NTR	0	Home	1	0	0
M132	49	1	0	0	Retromastoid	CPA	GTR	0	Home	1	0	0
M133	38	0	1	1	Endonasal	Petroclival	STR	1	Home	1	1	0
M134	38	0	1	1	Endonasal	Petroclival	STR	1	Home	1	0	0
M135	60	1	0	0	Retromastoid	Tentorium	GTR	0	Home	1	0	0
M136	73	0	0	0	Supraorbital	Tentorium	GTR	0	Home	1	0	0
M137	63	1	0	1	Supraorbital	Planum	NTR	0	Home	1	0	0
M138	70	1	0	0	Endonasal	CS-MC	STR	0	Home	1	0	0
M139	70	1	0	0	Supraorbital	Tub Sella	STR	0	Home	1	0	1
M140	60	0	1	1	Endonasal	CS-MC	STR	0	Home	2	0	0
M141	52	0	1	1	Supraorbital	Tub Sella	STR	0	Home	2	0	0
M142	63	1	0	0	Retromastoid	CPA	STR	1	Home	1	0	0
M143	63	1	1	0	Retromastoid	CPA	NTR	0	Home	1	0	0
M144	49	1	0	0	Endonasal	Tub Sella	STR	0	Home	1	0	0
M145	58	1	0	0	Endonasal	Tub Sella	NTR	0	Home	1	0	0
M146	70	0	1	0	Endonasal	Olfactory Groove	STR	0	Home	1	0	1
M147	51	1	0	0	Mini-Pterional	Spheno-orbital	NTR	0	Home	1	0	0
M148	72	1	0	0	Supraorbital	Planum	NTR	1	Rehab	1	0	0
M149	63	1	0	0	Suboccipital	Tentorium	NTR	0	Home	1	0	0
M150	43	1	0	0	Supraorbital	Tub Sella	GTR	0	Home	1	0	0
M151	43	1	1	1	Endonasal	Tub Sella	STR	1	Home	1	0	0
M152	62	0	0	0	Supraorbital	Olfactory Groove	GTR	0	Home	1	0	0
M153	59	1	0	0	Endonasal	Petroclival	STR	0	Home	1	0	0
M154	51	1	0	0	Supraorbital	Tub Sella	GTR	0	Home	1	0	0
M155	71	1	0	0	Mini-Pterional	Spheno-cavernous	GTR	0	Home	1	0	0
M156	58	1	0	0	Endonasal	Tub Sella	NTR	0	Home	1	1	1
M157	51	1	0	0	Endonasal	CS-MC	STR	1	Home	1	1	1
M158	56	0	0	0	Supraorbital	Sphenoid Wing	STR	0	Home	1	0	1
M159	54	0	0	0	Supraorbital	Planum	GTR	0	Rehab	1	0	0
M160	86	1	0	0	Retromastoid	CPA	GTR	0	Home	1	0	0
M161	35	1	0	0	Retromastoid	Tentorium	GTR	0	Home	1	0	0
M162	63	1	0	0	Retromastoid	CPA	STR	0	Home	1	0	0
M163	66	1	0	0	Retromastoid	CPA	GTR	0	Home	1	0	0
M164	56	1	1	1	Supraorbital	Planum	GTR	1	Rehab	2	0	1
M165	87	0	0	0	Supraorbital	Sphenoid Wing	STR	0	Rehab	1	1	0
M166	53	1	0	0	Supraorbital	Olfactory Groove	GTR	0	Home	1	0	0
M167	46	1	0	0	Endonasal	Tub Sella	GTR	0	Home	1	0	0
M168	72	1	0	0	Supraorbital	Planum	GTR	0	Home	1	0	0
M169	52	1	0	0	Endonasal	Tub Sella	GTR	0	Home	1	0	0
M170	65	1	1	1	Endonasal	Clinoidal	STR	0	Home	1	0	1
M171	66	1	1	1	Supraorbital	Clinoidal	STR	0	Home	1	0	0
M172	64	1	1	1	Supraorbital	Clinoidal	NTR	0	Home	1	0	0
M173	55	1	0	0	Supraorbital	Olfactory Groove	GTR	1	Home	1	0	0
M174	51	1	0	0	Endonasal	Tub Sella	GTR	0	Home	1	0	0
M175	46	1	0	0	Retromastoid	CPA	NTR	0	Home	1	0	0
M176	74	1	0	0	Supraorbital	Clinoidal	GTR	0	Home	1	0	0
M177	51	1	0	0	Supraorbital	Olfactory Groove	NTR	0	Home	1	0	1
M178	75	0	0	0	Supraorbital	Frontal Fossa	GTR	0	Home	1	0	0
M179	57	1	0	0	Endonasal	Tub Sella	GTR	0	Home	1	0	0
M180	63	1	1	1	Supraorbital	Tub Sella	STR	0	Home	2	0	0
M181	47	0	0	0	Transfalcine	Parafalcine	GTR	0	Home	1	0	0
M182	71	1	0	0	Supraorbital	Olfactory Groove	NTR	1	Home	1	0	1
M183	61	1	0	0	Supraorbital	Clinoidal	GTR	0	Home	1	0	0
M184	44	0	0	0	Endonasal	Petroclival	STR	0	Home	1	0	0
M185	48	0	0	0	Supraorbital	Frontal Fossa	GTR	0	Home	1	0	0
M186	68	1	0	0	Supraorbital	Frontal Fossa	GTR	0	Home	1	0	0
M187	53	1	0	0	Endonasal	Spheno-cavernous	STR	0	Home	1	0	0
M188	70	1	0	0	Supraorbital	Tentorium	NTR	0	Home	1	0	0
M189	61	1	0	0	Supraorbital	Olfactory Groove	GTR	0	Home	1	0	0
M190	49	1	0	0	Endonasal	Tub Sella	GTR	0	Home	1	0	0
M191	77	1	0	0	Supraorbital	Olfactory Groove	GTR	0	Home	1	0	0
M192	70	1	0	0	Supraorbital	Clinoidal	NTR	0	Home	1	0	1
M193	81	1	1	0	Endonasal	Spheno-cavernous	STR	0	Home	1	0	0
M194	57	1	0	0	Mini-Pterional	Sphenoid Wing	NTR	0	Home	1	0	0
M195	57	1	0	0	Retromastoid	CPA	STR	1	Home	1	0	0
M196	54	1	0	0	Suboccipital	Tentorium	GTR	0	Home	1	0	0
M197	67	0	0	0	Endonasal	CS-MC	STR	0	Home	1	0	0
M198	55	0	0	0	Mini-Pterional	Sphenoid Wing	GTR	0	Home	1	0	0
M199	58	1	0	0	Retromastoid	Tentorium	NTR	0	Home	1	0	0
M200	59	1	1	0	Suboccipital	Tentorium	STR	0	Home	1	0	0
M201	58	0	1	1	Endonasal	Petroclival	STR	0	Home	1	0	0
M202	60	0	1	1	Endonasal	Petroclival	STR	0	Home	1	0	0
M203	61	0	1	1	Endonasal	Petroclival	STR	0	Home	1	0	1
M204	46	1	0	0	Supraorbital	Frontal fossa	GTR	0	Home	1	0	0
M205	46	1	0	0	Transfalcine	Parafalcine	GTR	0	Home	1	0	0
M206	54	1	0	0	Retromastoid	CPA	NTR	0	Rehab	1	0	0
M207	79	1	0	0	Supraorbital	Clinoidal	NTR	0	Home	1	0	0
M208	68	1	0	0	Supraorbital	Olfactory Groove	GTR	0	Home	1	0	0
M209	67	1	0	0	Retromastoid	CPA	NTR	0	Home	1	0	0
M210	44	1	0	0	Retromastoid	CPA	STR	0	Home	1	0	0
M211	39	0	0	0	Endonasal	Petroclival	STR	0	Home	1	0	0
M212	68	1	0	0	Supraorbital	Clinoidal	GTR	0	Home	1	0	1
M213	72	1	0	0	Retromastoid	CPA	NTR	0	Home	1	0	0
